# Supplementary material for: First record of Forcipomyia (Forcipomyia) pinamarensis Spinelli, 1983 (Diptera, Ceratopogonidae, Forcipomyiinae, Forcipomyiini) from Colombia
Source: Biodivers Data J. 2026 May 12;14:e186552. doi: 10.3897/BDJ.14.e186552 (PMC13187849; doi:10.3897/BDJ.14.e186552)
Supplement: XML Treatment for Forcipomyia (Forcipomyia) pinamarensis [file BDJ.14.e186552-treatment1.xml]

<!DOCTYPE tp:taxon-treatment
  PUBLIC "-//TaxonX//DTD Taxonomic Treatment Publishing DTD v0 20100105//EN" "tax-treatment-NSO.dtd">
<tp:taxon-treatment xmlns:tp="http://www.plazi.org/taxpub"><tp:treatment-meta><mixed-citation publication-type="journal"><person-group><name><surname>Gamboa</surname><given-names>Jean</given-names></name><name><surname>Hoyos</surname><given-names>Juan</given-names></name><name><surname>Martínez-Viuche</surname><given-names>Eidy</given-names></name><name><surname>Duran-Bautista</surname><given-names>Ervin Humprey</given-names></name><name><surname>Serna</surname><given-names>Francisco</given-names></name></person-group><article-title>First record of <tp:taxon-name><tp:taxon-name-part taxon-name-part-type="genus" reg="Forcipomyia">Forcipomyia</tp:taxon-name-part> (<tp:taxon-name-part taxon-name-part-type="subgenus" reg="Forcipomyia">Forcipomyia</tp:taxon-name-part>) <tp:taxon-name-part taxon-name-part-type="species" reg="pinamarensis">pinamarensis</tp:taxon-name-part></tp:taxon-name> Spinelli, 1983 (<tp:taxon-name><tp:taxon-name-part taxon-name-part-type="order">Diptera</tp:taxon-name-part></tp:taxon-name>, <tp:taxon-name><tp:taxon-name-part taxon-name-part-type="family">Ceratopogonidae</tp:taxon-name-part></tp:taxon-name>, <tp:taxon-name><tp:taxon-name-part taxon-name-part-type="subfamily">Forcipomyiinae</tp:taxon-name-part></tp:taxon-name>, <tp:taxon-name><tp:taxon-name-part taxon-name-part-type="tribe">Forcipomyiini</tp:taxon-name-part></tp:taxon-name>) from Colombia</article-title><source>Biodivers Data J</source><day>12</day><month>05</month><year>2026</year><volume>14</volume><pub-id pub-id-type="doi">10.3897/BDJ.14.e186552</pub-id></mixed-citation></tp:treatment-meta><tp:nomenclature><tp:taxon-name><object-id xmlns:xlink="http://www.w3.org/1999/xlink" content-type="arpha" xlink:type="simple">2EC30291-69BE-5866-A0D9-2A3C062350B2</object-id><tp:taxon-name-part taxon-name-part-type="genus">Forcipomyia</tp:taxon-name-part> (<tp:taxon-name-part taxon-name-part-type="subgenus">Forcipomyia</tp:taxon-name-part>) <tp:taxon-name-part taxon-name-part-type="species">pinamarensis</tp:taxon-name-part></tp:taxon-name><tp:taxon-authority>Spinelli, 1983</tp:taxon-authority></tp:nomenclature><tp:treatment-sec sec-type="materials"><title>Materials</title><list list-type="alpha-lower" list-content="occurrences"><list-item><p><bold>Type status:</bold> <named-content xmlns:xlink="http://www.w3.org/1999/xlink" content-type="dwc:typeStatus" xlink:type="simple">Other material</named-content>. <bold>Occurrence:</bold> occurrenceID: <named-content xmlns:xlink="http://www.w3.org/1999/xlink" content-type="dwc:occurrenceID" xlink:type="simple">6BCD3742-9ACE-5911-99EC-730D7786A5BC</named-content>; <bold>Taxon:</bold> scientificNameID: <named-content xmlns:xlink="http://www.w3.org/1999/xlink" content-type="dwc:scientificNameID" xlink:type="simple"><tp:taxon-name><tp:taxon-name-part taxon-name-part-type="genus" reg="Forcipomyia">Forcipomyia</tp:taxon-name-part> (<tp:taxon-name-part taxon-name-part-type="subgenus" reg="Forcipomyia">Forcipomyia</tp:taxon-name-part>) <tp:taxon-name-part taxon-name-part-type="species" reg="pinamarensis">pinamarensis</tp:taxon-name-part></tp:taxon-name> Spinelli, 1983</named-content>; higherClassification: <named-content xmlns:xlink="http://www.w3.org/1999/xlink" content-type="dwc:higherClassification" xlink:type="simple">Invertebrate</named-content>; kingdom: <named-content xmlns:xlink="http://www.w3.org/1999/xlink" content-type="dwc:kingdom" xlink:type="simple"><tp:taxon-name><tp:taxon-name-part taxon-name-part-type="kingdom">Animalia</tp:taxon-name-part></tp:taxon-name></named-content>; phylum: <named-content xmlns:xlink="http://www.w3.org/1999/xlink" content-type="dwc:phylum" xlink:type="simple"><tp:taxon-name><tp:taxon-name-part taxon-name-part-type="phylum">Arthropoda</tp:taxon-name-part></tp:taxon-name></named-content>; class: <named-content xmlns:xlink="http://www.w3.org/1999/xlink" content-type="dwc:class" xlink:type="simple"><tp:taxon-name><tp:taxon-name-part taxon-name-part-type="class">Insecta</tp:taxon-name-part></tp:taxon-name></named-content>; order: <named-content xmlns:xlink="http://www.w3.org/1999/xlink" content-type="dwc:order" xlink:type="simple"><tp:taxon-name><tp:taxon-name-part taxon-name-part-type="order">Diptera</tp:taxon-name-part></tp:taxon-name></named-content>; family: <named-content xmlns:xlink="http://www.w3.org/1999/xlink" content-type="dwc:family" xlink:type="simple"><tp:taxon-name><tp:taxon-name-part taxon-name-part-type="family">Ceratopogonidae</tp:taxon-name-part></tp:taxon-name></named-content>; genus: <named-content xmlns:xlink="http://www.w3.org/1999/xlink" content-type="dwc:genus" xlink:type="simple"><tp:taxon-name><tp:taxon-name-part taxon-name-part-type="genus">Forcipomyia</tp:taxon-name-part></tp:taxon-name></named-content>; subgenus: <named-content xmlns:xlink="http://www.w3.org/1999/xlink" content-type="dwc:subgenus" xlink:type="simple"><tp:taxon-name><tp:taxon-name-part taxon-name-part-type="subgenus">Forcipomyia</tp:taxon-name-part></tp:taxon-name></named-content>; specificEpithet: <named-content xmlns:xlink="http://www.w3.org/1999/xlink" content-type="dwc:specificEpithet" xlink:type="simple"><italic><tp:taxon-name><tp:taxon-name-part taxon-name-part-type="genus" reg="Forcipomyia"/><tp:taxon-name-part taxon-name-part-type="species" reg="pinamarensis">pinamarensis</tp:taxon-name-part></tp:taxon-name></italic></named-content>; scientificNameAuthorship: <named-content xmlns:xlink="http://www.w3.org/1999/xlink" content-type="dwc:scientificNameAuthorship" xlink:type="simple">Spinelli, 1983</named-content>; <bold>Location:</bold> continent: <named-content xmlns:xlink="http://www.w3.org/1999/xlink" content-type="dwc:continent" xlink:type="simple">America</named-content>; country: <named-content xmlns:xlink="http://www.w3.org/1999/xlink" content-type="dwc:country" xlink:type="simple">Colombia</named-content>; stateProvince: <named-content xmlns:xlink="http://www.w3.org/1999/xlink" content-type="dwc:stateProvince" xlink:type="simple">Caquetá</named-content>; municipality: <named-content xmlns:xlink="http://www.w3.org/1999/xlink" content-type="dwc:municipality" xlink:type="simple">El Doncello</named-content>; locality: <named-content xmlns:xlink="http://www.w3.org/1999/xlink" content-type="dwc:locality" xlink:type="simple">Vda. Los Laureles, Fca. El Paraíso</named-content>; locationRemarks: <named-content xmlns:xlink="http://www.w3.org/1999/xlink" content-type="dwc:locationRemarks" xlink:type="simple">COLOMBIA — CAQUETÁ • El Doncello, Vda. Los Laureles, Fca. El Paraíso; 01°41′49″N, 75°17′48″W; 609 m alt.; 08.IV.2024; J. Hoyos leg.; manual collection from an emergency chamber that contained larvae on decomposing <tp:taxon-name><tp:taxon-name-part taxon-name-part-type="genus" reg="Theobroma"/><tp:taxon-name-part taxon-name-part-type="species" reg="cacao">cacao</tp:taxon-name-part></tp:taxon-name> fruit shells collected in an agroforestry system of <tp:taxon-name><tp:taxon-name-part taxon-name-part-type="genus" reg="Theobroma">Theobroma</tp:taxon-name-part> <tp:taxon-name-part taxon-name-part-type="species" reg="cacao">cacao</tp:taxon-name-part></tp:taxon-name> L. (<tp:taxon-name><tp:taxon-name-part taxon-name-part-type="family">Malvaceae</tp:taxon-name-part></tp:taxon-name>) – Cacao and <tp:taxon-name><tp:taxon-name-part taxon-name-part-type="genus" reg="Musa">Musa</tp:taxon-name-part></tp:taxon-name> x <tp:taxon-name><tp:taxon-name-part taxon-name-part-type="genus" reg="Musa"/><tp:taxon-name-part taxon-name-part-type="species" reg="paradisiaca">paradisiaca</tp:taxon-name-part></tp:taxon-name> L. (<tp:taxon-name><tp:taxon-name-part taxon-name-part-type="family">Musaceae</tp:taxon-name-part></tp:taxon-name>) – Plantain</named-content>; verbatimCoordinateSystem: <named-content xmlns:xlink="http://www.w3.org/1999/xlink" content-type="dwc:verbatimCoordinateSystem" xlink:type="simple">01°41′49″N, 75°17′48″W</named-content>; <bold>Event:</bold> eventID: <named-content xmlns:xlink="http://www.w3.org/1999/xlink" content-type="dwc:eventID" xlink:type="simple">LEUA-22468/22469</named-content>; samplingProtocol: <named-content xmlns:xlink="http://www.w3.org/1999/xlink" content-type="dwc:samplingProtocol" xlink:type="simple">manual collection from an emergency chamber</named-content>; eventDate: <named-content xmlns:xlink="http://www.w3.org/1999/xlink" content-type="dwc:eventDate" xlink:type="simple">4/8/2024</named-content>; habitat: <named-content xmlns:xlink="http://www.w3.org/1999/xlink" content-type="dwc:habitat" xlink:type="simple">agroecosystem</named-content></p></list-item></list></tp:treatment-sec><tp:treatment-sec sec-type="Description"><title>Description</title><p><bold>Identification.</bold> Features agree with the re-description of <tp:taxon-name><tp:taxon-name-part taxon-name-part-type="genus" reg="Forcipomyia">F.</tp:taxon-name-part> (<tp:taxon-name-part taxon-name-part-type="subgenus" reg="Forcipomyia">F.</tp:taxon-name-part>) <tp:taxon-name-part taxon-name-part-type="species" reg="pinamarensis">pinamarensis</tp:taxon-name-part></tp:taxon-name> carried out by <xref ref-type="bibr" rid="B13852508">Wirth (1991)</xref>: <bold>Adult female.</bold> Length 1.60–1.70 mm. Head (anterior view) pale brown; dark ring around bases of antenna; palpus, segments 1 to 5 0.10x, 0.12x, 0.41x, 0.23x and 0.14x as long as the palpus total length, brown with light bands at distal articulations, segment 3, proximal one-third swollen, distal neck tapering gradually; antenna, 0.53–0.60 mm, segments 1 to 14 0.10x, 0.08x, 0.07x, 0.07x, 0.07x, 0.06x, 0.06x, 0.06x, 0.06x, 0.06x, 0.06x, 0.06x, 0.07x and 0.11x as long as the antenna total length, scape light brown, flagellum light brown (basally) to brown (apically) (Fig. <xref ref-type="fig" rid="F14175405">1</xref> and Fig. <xref ref-type="fig" rid="F14175435">3</xref>). Thorax (dorsal view) dark brown with at least four light brown spots; humeral angles white; scutellum brown to dark brown around margins; postscutellum dark brown; pleura light brown on all the usual sclerites; a very small sclerite in front of the base of the wing dark brown; wing, length 1.12–2.11 mm, width 0.45–0.46 mm, translucent dark brown, branches of radius dividing to form distinct cell, costa apex at middle of wing, fork of Cu directly below, densely covered with dark hairs; haltere whitish; hind tibia with hastate spines, hind tarsal segments, 0.33x, 0.27x, 0.16, 0.13x and 0.11x as long as the tarsus total length (Fig. <xref ref-type="fig" rid="F14175405">1</xref> andFig. <xref ref-type="fig" rid="F14175435">3</xref>). Abdomen, tergites uniformly brown, except 8 which is orange and brown; sternites 3-7 orange-brown with dark brown lateral spots, 8 orange and brown; cerci orange and brown; tergites and pleural membrane clothed with narrow black-striated hairs, pale simple hairs on venter; spermathecae two, 0.090 by 0.056 mm, subspherical (Fig. <xref ref-type="fig" rid="F14175405">1</xref>).</p><p><bold>Remarks.</bold> The Colombian specimen has palpus segment 3 with a proximal circular hole of diameter 0.013 mm (Fig. <xref ref-type="fig" rid="F14175405">1</xref> and Fig. <xref ref-type="fig" rid="F14175435">3</xref>). Antennal segment 1 copiform, 2 to 13 flask-shaped distally elongated, 14 flask-shaped slightly widened distally (Fig. <xref ref-type="fig" rid="F14175405">1</xref> and Fig. <xref ref-type="fig" rid="F14175435">3</xref>). Thorax with abundant setae of different sizes; scutellum with long setae posterioriorly; haltere copiform, proximally 0.21x as wide as total length, distally 0.49x as wide as total length, glabrous (Fig. <xref ref-type="fig" rid="F14175405">1</xref> and Fig. <xref ref-type="fig" rid="F14175435">3</xref>). Wing densely covered with dark microtrichia, except for cell r2 with distal whitish microtrichia (Fig. <xref ref-type="fig" rid="F14175405">1</xref> and Fig. <xref ref-type="fig" rid="F14175435">3</xref>). Fore- and middle legs, coxa, trochanter, femur and tibia white and pale brown, fore- tarsus white and middle tarsus brown; hind leg, coxa and trochanter white, femur white (proximally) and brown (distally), tibia and tarsus brown (Fig. <xref ref-type="fig" rid="F14175405">1</xref> and Fig. <xref ref-type="fig" rid="F14175435">3</xref>). Fore- and middle tibiae with hastate spines (Fig. <xref ref-type="fig" rid="F14175435">3</xref>).</p><p><bold>Male.</bold> Palp with apical segment longer than in female; segments 1 to 5, 0.10x, 0.12x, 0.40x, 0.21x and 0.17x as long as the palpus total length (Fig. <xref ref-type="fig" rid="F14175433">2</xref>). Hypopygium: aedeagus long, rounded apically, hairy, without lateral carinae (Fig. <xref ref-type="fig" rid="F14175433">2</xref>). Parameres joined in middle, a slender pair of bowed stylets extend backwards beyond aedeagus apex (Fig. <xref ref-type="fig" rid="F14175433">2</xref>). Side pieces of forceps long, slightly tapered, with distinct brush of fine hairs on inner side near anterior end (Fig. <xref ref-type="fig" rid="F14175433">2</xref>). The Colombian specimen has a colouration pattern similar to the female (Fig. <xref ref-type="fig" rid="F14175405">1</xref> and Fig. <xref ref-type="fig" rid="F14175433">2</xref>).</p></tp:treatment-sec><tp:treatment-sec sec-type="Distribution"><title>Distribution</title><p>Argentina, Brazil, Costa Rica, Panama, Uruguay and Venezuela (<xref ref-type="bibr" rid="B13852409">Spinelli 1983</xref>, <xref ref-type="bibr" rid="B13852508">Wirth 1991</xref>, <xref ref-type="bibr" rid="B13852133">Cazorla et al. 2018</xref>, <xref ref-type="bibr" rid="B13852111">Borkent and Dominiak 2020</xref>, <xref ref-type="bibr" rid="B13852427">Spinelli et al. 2023</xref>).</p></tp:treatment-sec><tp:treatment-sec sec-type="Notes"><title>Notes</title><p>The current known distribution of the species is Argentina, Brazil, Colombia, Costa Rica, Panama, Uruguay and Venezuela (Fig. <xref ref-type="fig" rid="F14175437">4</xref>). All of those countries are located within the Neotropical Region (<xref ref-type="bibr" rid="B13852270">Morrone 2001</xref>).</p><p>The collection locality of the specimens examined in this work corresponds to the Napo Province, in the Amazonia subregion of the Neotropical Region (<xref ref-type="bibr" rid="B13852270">Morrone 2001</xref>). The area is predominantly covered by humid forests, with an an extensive system of meandering rivers that create habitat mosaics (<xref ref-type="bibr" rid="B13852164">Dinerstein et al. 1995</xref>).</p></tp:treatment-sec><tp:treatment-sec><!--Section generated to contain objects referenced in tp:taxon-treatment.--><fig id="F14175405" position="float" orientation="portrait"><object-id xmlns:xlink="http://www.w3.org/1999/xlink" content-type="arpha" xlink:type="simple">12B3DCAF-593E-5CBC-B9D7-801747075663</object-id><object-id xmlns:xlink="http://www.w3.org/1999/xlink" content-type="doi" xlink:type="simple">10.3897/BDJ.14.e186552.figure2</object-id><label>Figure 1.</label><caption><p><tp:taxon-name><tp:taxon-name-part taxon-name-part-type="genus" reg="Forcipomyia">Forcipomyia</tp:taxon-name-part> (<tp:taxon-name-part taxon-name-part-type="subgenus" reg="Forcipomyia">Forcipomyia</tp:taxon-name-part>) <tp:taxon-name-part taxon-name-part-type="species" reg="pinamarensis">pinamarensis</tp:taxon-name-part></tp:taxon-name> (Spinelli, 1983), female. <bold>A–B</bold> Habitus: <bold>A</bold> Dorsal view; <bold>B</bold> Lateral view; <bold>C</bold> Wing, dorsal view; <bold>D</bold> Spermathecae, ventral view.</p></caption><graphic xmlns:xlink="http://www.w3.org/1999/xlink" xlink:href="bdj-14-e186552-g001.jpg" position="float" id="oo_1603270.jpg" orientation="portrait" xlink:type="simple"><uri content-type="original_file" xlink:type="simple">https://binary.pensoft.net/fig/1603270</uri></graphic></fig><fig id="F14175435" position="float" orientation="portrait"><object-id xmlns:xlink="http://www.w3.org/1999/xlink" content-type="arpha" xlink:type="simple">B9CA93D8-5820-5ECD-BC78-AF089FD09A81</object-id><object-id xmlns:xlink="http://www.w3.org/1999/xlink" content-type="doi" xlink:type="simple">10.3897/BDJ.14.e186552.figure3</object-id><label>Figure 3.</label><caption><p><tp:taxon-name><tp:taxon-name-part taxon-name-part-type="genus" reg="Forcipomyia">Forcipomyia</tp:taxon-name-part> (<tp:taxon-name-part taxon-name-part-type="subgenus" reg="Forcipomyia">Forcipomyia</tp:taxon-name-part>) <tp:taxon-name-part taxon-name-part-type="species" reg="pinamarensis">pinamarensis</tp:taxon-name-part></tp:taxon-name> (Spinelli, 1983), female. <bold>A</bold> Antenna, lateral view; <bold>B</bold> Palpus, anterodorsal view; <bold>C</bold> Thorax, dorsal view; <bold>D</bold> Scutellum, lateral view; <bold>E</bold> Wing, dorsal view; <bold>F</bold> Halter, lateral view; <bold>G</bold> Hastate spines of fore tibia, lateral view; <bold>H</bold> Hind tarsi, lateral view.</p></caption><graphic xmlns:xlink="http://www.w3.org/1999/xlink" xlink:href="bdj-14-e186552-g003.jpg" position="float" id="oo_1603277.jpg" orientation="portrait" xlink:type="simple"><uri content-type="original_file" xlink:type="simple">https://binary.pensoft.net/fig/1603277</uri></graphic></fig><fig id="F14175433" position="float" orientation="portrait"><object-id xmlns:xlink="http://www.w3.org/1999/xlink" content-type="arpha" xlink:type="simple">78104058-5B82-536E-BFC5-99408851316E</object-id><object-id xmlns:xlink="http://www.w3.org/1999/xlink" content-type="doi" xlink:type="simple">10.3897/BDJ.14.e186552.figure2</object-id><label>Figure 2.</label><caption><p><tp:taxon-name><tp:taxon-name-part taxon-name-part-type="genus" reg="Forcipomyia">Forcipomyia</tp:taxon-name-part> (<tp:taxon-name-part taxon-name-part-type="subgenus" reg="Forcipomyia">Forcipomyia</tp:taxon-name-part>) <tp:taxon-name-part taxon-name-part-type="species" reg="pinamarensis">pinamarensis</tp:taxon-name-part></tp:taxon-name> (Spinelli, 1983), male. <bold>A–B</bold> Habitus: <bold>A</bold> Dorsal view; <bold>B</bold> Lateral view; <bold>C</bold> Abdomen, posterior part; <bold>D–E</bold> Genitalia: <bold>D</bold> Dorsal view; <bold>E</bold> Aedeagus.</p></caption><graphic xmlns:xlink="http://www.w3.org/1999/xlink" xlink:href="bdj-14-e186552-g002.jpg" position="float" id="oo_1603278.jpg" orientation="portrait" xlink:type="simple"><uri content-type="original_file" xlink:type="simple">https://binary.pensoft.net/fig/1603278</uri></graphic></fig><fig id="F14175437" position="float" orientation="portrait"><object-id xmlns:xlink="http://www.w3.org/1999/xlink" content-type="arpha" xlink:type="simple">66D4C027-56FF-56EF-92D3-261198A0821F</object-id><object-id xmlns:xlink="http://www.w3.org/1999/xlink" content-type="doi" xlink:type="simple">10.3897/BDJ.14.e186552.figure2</object-id><label>Figure 4.</label><caption><p>Ecological aspects of <tp:taxon-name><tp:taxon-name-part taxon-name-part-type="genus" reg="Forcipomyia">Forcipomyia</tp:taxon-name-part> (<tp:taxon-name-part taxon-name-part-type="subgenus" reg="Forcipomyia">Forcipomyia</tp:taxon-name-part>) <tp:taxon-name-part taxon-name-part-type="species" reg="pinamarensis">pinamarensis</tp:taxon-name-part></tp:taxon-name> (Spinelli, 1983). <bold>A</bold> Geographical distribution; <bold>B</bold> Habitat.</p></caption><graphic xmlns:xlink="http://www.w3.org/1999/xlink" xlink:href="bdj-14-e186552-g004.jpg" position="float" id="oo_1603279.jpg" orientation="portrait" xlink:type="simple"><uri content-type="original_file" xlink:type="simple">https://binary.pensoft.net/fig/1603279</uri></graphic></fig></tp:treatment-sec><ref-list><ref id="B13852508"><element-citation xmlns:xlink="http://www.w3.org/1999/xlink" publication-type="article" xlink:type="simple"><person-group person-group-type="author"><name name-style="western"><surname>Wirth</surname><given-names>WW</given-names></name></person-group><year>1991</year><article-title>New and little-known species of <italic><tp:taxon-name><tp:taxon-name-part taxon-name-part-type="genus" reg="Forcipomyia">Forcipomyia</tp:taxon-name-part></tp:taxon-name></italic> (<tp:taxon-name><tp:taxon-name-part taxon-name-part-type="order">Diptera</tp:taxon-name-part></tp:taxon-name>: <tp:taxon-name><tp:taxon-name-part taxon-name-part-type="family">Ceratopogonidae</tp:taxon-name-part></tp:taxon-name>) associated with cocoa pollination in Brazil</article-title><source>Proceedings of the Entomological Society of Washington</source><volume>93</volume><issue>1</issue><fpage>163</fpage><lpage>175</lpage></element-citation></ref><ref id="B13852409"><element-citation xmlns:xlink="http://www.w3.org/1999/xlink" publication-type="article" xlink:type="simple"><person-group person-group-type="author"><name name-style="western"><surname>Spinelli</surname><given-names>GR</given-names></name></person-group><year>1983</year><article-title>Notas sobre <tp:taxon-name><tp:taxon-name-part taxon-name-part-type="family">Ceratopogonidae</tp:taxon-name-part></tp:taxon-name> de la República Argentina (<tp:taxon-name><tp:taxon-name-part taxon-name-part-type="order">Diptera</tp:taxon-name-part></tp:taxon-name> <tp:taxon-name><tp:taxon-name-part taxon-name-part-type="suborder">Nematocera</tp:taxon-name-part></tp:taxon-name>) II. Nuevos aportes al conocimiento del género <italic><tp:taxon-name><tp:taxon-name-part taxon-name-part-type="genus" reg="Forcipomyia">Forcipomyia</tp:taxon-name-part></tp:taxon-name></italic> Meigen</article-title><source>Neotropica</source><volume>29</volume><fpage>121</fpage><lpage>129</lpage></element-citation></ref><ref id="B13852133"><element-citation xmlns:xlink="http://www.w3.org/1999/xlink" publication-type="article" xlink:type="simple"><person-group person-group-type="author"><name name-style="western"><surname>Cazorla</surname><given-names>CG</given-names></name><name name-style="western"><surname>Marino</surname><given-names>PI</given-names></name><name name-style="western"><surname>Díaz</surname><given-names>F</given-names></name><name name-style="western"><surname>Campos</surname><given-names>RE</given-names></name></person-group><year>2018</year><article-title>Diversity of <tp:taxon-name><tp:taxon-name-part taxon-name-part-type="family">Ceratopogonidae</tp:taxon-name-part></tp:taxon-name> (<tp:taxon-name><tp:taxon-name-part taxon-name-part-type="order">Diptera</tp:taxon-name-part></tp:taxon-name>: <tp:taxon-name><tp:taxon-name-part taxon-name-part-type="infraorder">Culicomorpha</tp:taxon-name-part></tp:taxon-name>) from the Reserva Natural Integral Punta Lara (Buenos Aires, Argentina)</article-title><source>Revista de la Sociedad Entomológica Argentina</source><volume>77</volume><issue>3</issue><fpage>1</fpage><lpage>13</lpage><pub-id pub-id-type="doi">10.25085/rsea.770301</pub-id></element-citation></ref><ref id="B13852111"><element-citation xmlns:xlink="http://www.w3.org/1999/xlink" publication-type="article" xlink:type="simple"><person-group person-group-type="author"><name name-style="western"><surname>Borkent</surname><given-names>A</given-names></name><name name-style="western"><surname>Dominiak</surname><given-names>P</given-names></name></person-group><year>2020</year><article-title>Catalog of the biting midges of the world (<tp:taxon-name><tp:taxon-name-part taxon-name-part-type="order">Diptera</tp:taxon-name-part></tp:taxon-name>: <tp:taxon-name><tp:taxon-name-part taxon-name-part-type="family">Ceratopogonidae</tp:taxon-name-part></tp:taxon-name>)</article-title><source>Zootaxa</source><volume>4787</volume><issue>1</issue><fpage>1</fpage><lpage>377</lpage><pub-id pub-id-type="doi">10.11646/zootaxa.4787.1.1</pub-id></element-citation></ref><ref id="B13852427"><element-citation xmlns:xlink="http://www.w3.org/1999/xlink" publication-type="article" xlink:type="simple"><person-group person-group-type="author"><name name-style="western"><surname>Spinelli</surname><given-names>GR</given-names></name><name name-style="western"><surname>Ronderos</surname><given-names>MM</given-names></name><name name-style="western"><surname>Ayala</surname><given-names>MM</given-names></name><name name-style="western"><surname>Díaz</surname><given-names>F</given-names></name></person-group><year>2023</year><article-title>Catalog of the biting midges of Argentina (<tp:taxon-name><tp:taxon-name-part taxon-name-part-type="order">Diptera</tp:taxon-name-part></tp:taxon-name>: <tp:taxon-name><tp:taxon-name-part taxon-name-part-type="family">Ceratopogonidae</tp:taxon-name-part></tp:taxon-name>)</article-title><source>Zootaxa</source><volume>5261</volume><issue>1</issue><fpage>1</fpage><lpage>83</lpage><pub-id pub-id-type="doi">10.11646/zootaxa.5261.1.1</pub-id></element-citation></ref><ref id="B13852270"><element-citation xmlns:xlink="http://www.w3.org/1999/xlink" publication-type="book" xlink:type="simple"><person-group person-group-type="author"><name name-style="western"><surname>Morrone</surname><given-names>JJ</given-names></name></person-group><year>2001</year><source>Biogeografía de América Latina y el Caribe</source><publisher-name>M&amp;T-Manuales &amp; Tesis SEA</publisher-name><publisher-loc>Zaragoza, España</publisher-loc><size units="page">1-148</size></element-citation></ref><ref id="B13852164"><element-citation xmlns:xlink="http://www.w3.org/1999/xlink" publication-type="book" xlink:type="simple"><person-group person-group-type="author"><name name-style="western"><surname>Dinerstein</surname><given-names>E</given-names></name><name name-style="western"><surname>Olson</surname><given-names>DM</given-names></name><name name-style="western"><surname>Graham</surname><given-names>DJ</given-names></name><name name-style="western"><surname>Webster</surname><given-names>AL</given-names></name><name name-style="western"><surname>Primm</surname><given-names>SA</given-names></name><name name-style="western"><surname>Bookbinder</surname><given-names>MP</given-names></name><name name-style="western"><surname>Ledec</surname><given-names>G</given-names></name></person-group><year>1995</year><source>Una evaluación del estado de conservación de las eco-regiones terrestres de América Latina y el Caribe</source><publisher-name>Banco Mundial</publisher-name><publisher-loc>Washington D.C., Estados Unidos de América</publisher-loc><size units="page">135</size></element-citation></ref></ref-list></tp:taxon-treatment>
